# Supplementary material for: Impact of Dairy Intake on Plasma F2-IsoProstane Profiles in Overweight Subjects with Hyperinsulinemia: A Randomized Crossover Trial
Source: Nutrients. 2021 Jun 18;13(6):2088. doi: 10.3390/nu13062088 (PMC8235654; doi:10.3390/nu13062088)
Supplement: Supplementary file 1 [file nutrients-13-02088-s001.zip]

Archive with 1 entries (1 files):
- nutrients-1206608-supplementary.pdf
